# Supplementary material for: Human plasma pregnancy-associated miRNAs and their temporal variation within the first trimester of pregnancy
Source: Reprod Biol Endocrinol. 2022 Jan 14;20:14. doi: 10.1186/s12958-021-00883-1 (PMC8759232; doi:10.1186/s12958-021-00883-1)
Supplement: Supplementary file 4 — Additional file 4. Supplementary Table 1. Complete list of miRNAs differentially abundant in plasma from pregnant women at first trimester compared to non-pregnant women. [file 12958_2021_883_MOESM4_ESM.xlsx]

## Sheet: Supplementary_Table1
miRNAs	Pregnant women mean normalized read count	Pregnant women SD normalized read count	Non-pregnant women mean normalized read count	Non-pregnant women SD normalized read count	miRNA detection rate pregnant women with at least 1 normalized count	miRNA detection rate pregnant women with at least 5 normalized count	miRNA detection rate non-pregnant women with at least 1 normalized count	miRNA detection rate pregnant non-women with at least 5 normalized count	Difference between groups (detection threshold : 1 normalized count)†	Difference between groups (detection threshold : 5 normalized count)†	Fold change	p-value	FDR q-value
hsa-miR-1827	7.16	5.24	54.85	97.28	98.62	59.86	93.33	73.33	5.29	-13.47	0.04	1.51e-24	1.82e-21
hsa-miR-222-5p	5.37	3.11	16.56	58.02	94.04	52.29	20	20	74.04	32.29	0.06	7.71e-18	4.63e-15
hsa-miR-203a-3p	14.55	15.73	142.56	358.94	97.94	84.4	80	80	17.94	4.4	0.02	2.24e-17	8.97e-15
hsa-miR-378g	4.5	4.01	29.02	38.1	91.51	31.88	93.33	93.33	-1.82	-61.45	0.07	6.03e-14	1.21e-11
hsa-miR-4454	25.79	16.42	200	192.47	99.54	98.17	100	100	-0.46	-1.83	0.07	4.32e-14	1.21e-11
hsa-miR-186-5p	17569.1	3119.13	6360.4	1162.11	100	100	100	100	0	0	2.21	5.04e-14	1.21e-11
hsa-miR-22-3p	177122	36616.2	320206	88251.2	100	100	100	100	0	0	0.43	2.68e-12	4.6e-10
hsa-miR-185-3p	246.13	76.77	63.36	46.58	100	100	93.33	93.33	6.67	6.67	9.86	5.81e-12	8.72e-10
hsa-miR-7977	39.66	18.99	128.7	102.54	100	100	100	100	0	0	0.16	2.64e-11	3.53e-09
hsa-miR-92a-1-5p	20.01	9.44	82.64	59.81	99.54	98.39	93.33	93.33	6.21	5.06	0.18	3.19e-11	3.83e-09
hsa-miR-17-5p	1671.11	384.93	778	264.95	100	100	100	100	0	0	2.52	1.27e-10	1.39e-08
hsa-miR-7-1-3p	22.68	10.68	31.1	50.58	99.08	98.17	60	53.33	39.08	44.83	0.16	1.72e-10	1.72e-08
hsa-miR-20a-5p	1262.51	440.45	356.66	111.68	100	100	100	100	0	0	3.55	4.81e-10	4.45e-08
hsa-miR-320b	1810.65	1150.57	11916.6	6818.46	100	100	100	100	0	0	0.15	1.22e-09	1.05e-07
hsa-miR-30c-5p	7670.6	2785.44	1801.04	610.83	100	100	100	100	0	0	3.57	2.24e-09	1.79e-07
hsa-miR-320a	15704.6	9544.54	100753	51146	100	100	100	100	0	0	0.33	2.81e-09	2.11e-07
hsa-miR-30d-5p	74101.8	15892.9	28754.8	9258.2	100	100	100	100	0	0	2.15	1.52e-08	1.07e-06
hsa-miR-339-5p	403.93	140.49	98.23	79.88	100	100	86.67	86.67	13.33	13.33	4.45	2.46e-08	1.64e-06
hsa-miR-208b-3p	3.55	6.68	40.66	65.44	67.2	21.33	53.33	53.33	13.87	-32	0.02	2.71e-08	1.71e-06
hsa-miR-223-3p	5918.75	3722.31	1843.36	728.69	100	100	100	100	0	0	2.98	5e-08	3e-06
hsa-miR-4661-5p	3.79	3.05	11.38	25.89	81.65	28.9	26.67	20	54.98	8.9	0.07	5.78e-08	3.3e-06
hsa-miR-30a-3p	128.58	40.02	447.45	172.45	100	100	100	100	0	0	0.37	9.11e-08	4.97e-06
hsa-miR-130b-3p	1865.94	535.2	4269.71	1238.08	100	100	100	100	0	0	0.43	1e-07	5.22e-06
hsa-miR-342-5p	120.34	67.91	526.56	324.42	100	100	100	100	0	0	0.23	2.42e-07	1.21e-05
hsa-miR-378a-3p	4584.24	1933.73	13630.7	6606.81	100	100	100	100	0	0	0.33	2.83e-07	1.36e-05
hsa-miR-627-5p	73.79	31.33	130.39	63.04	99.77	99.54	93.33	93.33	6.44	6.21	0.28	4.88e-07	2.26e-05
hsa-miR-499a-5p	3.59	3.22	13.43	25.4	79.13	24.08	40	40	39.13	-15.92	0.07	5.85e-07	2.57e-05
hsa-miR-23a-5p	71.8	53.63	1.38	3.01	99.54	97.48	20	13.33	79.54	84.14	107.01	5.98e-07	2.57e-05
hsa-miR-142-3p	2101.51	953.51	332.89	115.22	100	100	100	100	0	0	3.63	6.76e-07	2.8e-05
hsa-miR-1323	137.68	148.28	5.89	13.2	99.77	97.94	20	20	79.77	77.94	125.07	7.72e-07	2.99e-05
hsa-miR-10a-5p	11922.1	4956.92	21494.7	5129.27	100	100	100	100	0	0	0.38	7.57e-07	2.99e-05
hsa-miR-361-3p	407.43	89.24	319.47	153.37	100	100	100	100	0	0	2.16	8.79e-07	3.3e-05
hsa-miR-125b-1-3p	5.5	7.49	44.41	58.44	86.01	41.06	66.67	66.67	19.34	-25.61	0.07	9.94e-07	3.62e-05
hsa-miR-3920	2.84	2.31	9.33	20.96	74.77	19.95	26.67	26.67	48.1	-6.71	0.08	1.3e-06	4.61e-05
hsa-miR-30c-1-3p	95.59	30.25	66.44	50.51	100	100	86.67	86.67	13.33	13.33	4.66	2.31e-06	7.92e-05
hsa-miR-30c-2-3p	14.71	7.22	55.74	51.2	99.77	95.64	80	73.33	19.77	22.31	0.23	4.35e-06	0.0001
hsa-let-7a-3p	86.13	28.81	28.05	35.86	100	100	66.67	60	33.33	40	46.95	3.91e-06	0.0001
hsa-miR-30b-5p	4420.34	1849.39	750.46	368.42	100	100	100	100	0	0	3.04	4.44e-06	0.0001
hsa-miR-378h	0.53	1.18	15.81	32.65	18.12	1.15	40	40	-21.88	-38.85	0.01	5.9e-06	0.0002
hsa-miR-93-3p	53.17	18.04	12.28	13.42	99.77	99.77	60	53.33	39.77	46.44	44.22	5.56e-06	0.0002
hsa-miR-589-3p	55.92	19.08	29.36	28.02	99.77	99.77	66.67	66.67	33.1	33.1	45.52	5.72e-06	0.0002
hsa-miR-6842-3p	211.56	58	121.06	95.18	100	100	86.67	86.67	13.33	13.33	3.11	5.95e-06	0.0002
hsa-miR-512-3p	270.1	354.12	5.72	13.62	100	99.54	20	20	80	79.54	17.9	6.85e-06	0.0002
hsa-miR-30d-3p	232.73	57.45	137.46	78.63	100	100	100	100	0	0	2.87	7.44e-06	0.0002
hsa-miR-423-3p	14479.2	3882.6	6354.18	1126.87	100	100	100	100	0	0	2.07	8.33e-06	0.0002
hsa-miR-129-5p	1.79	2.36	16.35	22.42	53.9	7.8	46.67	46.67	7.23	-38.87	0.05	1.22e-05	0.0003
hsa-miR-516b-5p	95.77	90.86	0.99	2.94	99.31	97.48	13.33	6.67	85.98	90.81	66.27	1.45e-05	0.0003
hsa-miR-874-3p	20.37	9.61	42.37	46.18	100	98.39	73.33	73.33	26.67	25.06	0.28	1.21e-05	0.0003
hsa-miR-4746-5p	42.2	12.41	20.11	34.51	100	100	46.67	46.67	53.33	53.33	36.29	1.53e-05	0.0004
hsa-miR-106b-3p	4886.04	3113.27	1502.3	555.13	100	100	100	100	0	0	4.17	1.55e-05	0.0004
hsa-miR-148b-3p	7078.98	2184.4	3044.56	1087.74	100	100	100	100	0	0	2.36	1.82e-05	0.0004
hsa-miR-378f	1.62	3.42	16.91	23.54	49.54	4.59	66.67	60	-17.13	-55.41	0.08	2.19e-05	0.0005
hsa-miR-224-3p	0.65	1.24	9.03	34.96	24.77	1.15	6.67	6.67	18.1	-5.52	0.01	3.05e-05	0.0006
hsa-miR-4532	8.91	9.74	27.37	43.43	94.95	62.84	66.67	66.67	28.29	-3.82	0.12	2.69e-05	0.0006
hsa-miR-454-3p	415.61	180.52	154.73	99.45	100	100	100	100	0	0	3.09	2.55e-05	0.0006
hsa-miR-10b-5p	26927.6	20355.7	103731	30706.6	100	100	100	100	0	0	0.21	2.64e-05	0.0006
hsa-miR-4662a-5p	67.09	30.68	30.17	31.64	100	100	73.33	73.33	26.67	26.67	36.18	2.8e-05	0.0006
hsa-miR-95-3p	3.78	3.46	8.2	21.73	79.59	26.83	33.33	33.33	46.25	-6.5	0.1	4e-05	0.0007
hsa-miR-374a-5p	172.5	68.13	40.3	44.32	100	100	73.33	73.33	26.67	26.67	21.81	3.42e-05	0.0007
hsa-miR-150-3p	56.68	72.5	372.8	153.48	100	98.39	100	100	0	-1.61	0.17	3.45e-05	0.0007
hsa-miR-221-5p	86.01	33.91	30.32	23.29	100	99.77	80	80	20	19.77	8.19	3.57e-05	0.0007
hsa-miR-18a-3p	165.57	111.77	52.53	43.16	100	100	80	80	20	20	5.31	3.94e-05	0.0007
hsa-miR-7849-3p	50.09	23.33	131.31	119.06	100	99.54	100	100	0	-0.46	0.36	4e-05	0.0007
hsa-miR-548j-5p	23.79	15.92	12.54	20.59	99.77	97.25	40	40	59.77	57.25	33.72	6.55e-05	0.0012
hsa-miR-664a-3p	45.39	27.57	7.88	12.97	99.77	99.31	33.33	33.33	66.44	65.98	32.76	6.55e-05	0.0012
hsa-miR-520a-3p	81.61	94.03	1.73	6.7	99.31	97.48	6.67	6.67	92.65	90.81	46.49	7.42e-05	0.0013
hsa-miR-7704	24.98	26.06	187.45	242.04	99.77	97.71	100	100	-0.23	-2.29	0.21	7.21e-05	0.0013
hsa-miR-6516-3p	1.88	1.94	5.67	14.74	63.07	6.65	20	20	43.07	-13.35	0.1	8.76e-05	0.0015
hsa-miR-4738-3p	2.62	2.55	17.52	30.41	70.64	13.99	33.33	33.33	37.31	-19.34	0.12	9.14e-05	0.0015
hsa-miR-4516	6.94	7.25	51.11	47.21	91.28	51.15	80	80	11.28	-28.85	0.15	8.5e-05	0.0015
hsa-miR-1283	53.97	55.48	0		98.39	94.5	0	0	98.39	94.5	43.12	0.0001	0.0018
hsa-miR-518e-5p|hsa-miR-519a-5p|hsa-miR-519b-5p|hsa-miR-519c-5p|hsa-miR-522-5p|hsa-miR-523-5p	41.4	42.39	2.59	8.83	99.54	93.81	13.33	6.67	86.21	87.14	39.42	0.0001	0.002
hsa-miR-4492	1.66	2.44	13.97	26.88	46.56	7.57	40	40	6.56	-32.43	0.05	0.0001	0.0022
hsa-miR-374b-3p	33.98	12.91	7.35	13.88	100	99.31	26.67	26.67	73.33	72.65	24.81	0.0001	0.0022
hsa-miR-4435	54.42	24.03	34.15	33.99	100	100	80	73.33	20	26.67	16.99	0.0001	0.0022
hsa-miR-320c	154.58	102.88	568.02	312.27	100	100	100	100	0	0	0.4	0.0002	0.0025
hsa-miR-2276-3p	3.26	2.77	9.89	23.66	83.03	19.72	26.67	26.67	56.36	-6.94	0.17	0.0002	0.0029
hsa-miR-30b-3p	15.2	12.04	13.54	19.9	97.94	87.39	46.67	40	51.27	47.39	27.5	0.0002	0.0031
hsa-miR-20b-5p	95.66	59.47	21.49	18.76	100	100	80	80	20	20	7.47	0.0002	0.0032
hsa-miR-381-3p	1927.1	1214.41	449.61	343.74	100	100	93.33	93.33	6.67	6.67	4.47	0.0002	0.0032
hsa-miR-885-3p	0.95	2.13	6.94	26.86	27.06	4.36	6.67	6.67	20.4	-2.31	0.02	0.0002	0.0034
hsa-miR-22-5p	56.89	21.23	63.41	56.99	100	99.77	86.67	86.67	13.33	13.1	0.41	0.0002	0.0035
hsa-miR-758-3p	53.87	32.43	8.16	15.92	98.85	97.94	33.33	33.33	65.52	64.6	26.94	0.0003	0.004
hsa-miR-885-5p	12.72	16.45	41.18	52.8	91.51	64.91	86.67	86.67	4.85	-21.76	0.1	0.0003	0.0041
hsa-miR-2116-3p	6.04	5.48	33.86	30.29	90.83	50.46	93.33	86.67	-2.51	-36.21	0.19	0.0003	0.0042
hsa-miR-570-3p	1.32	2.02	6.95	17.91	42.2	6.42	20	20	22.2	-13.58	0.05	0.0003	0.0043
hsa-miR-93-5p	17162.8	9726.95	7195.63	1717.21	100	100	100	100	0	0	2.75	0.0003	0.0043
hsa-miR-127-5p	34.4	21.87	8.26	12.17	99.54	96.1	46.67	46.67	52.87	49.43	25.73	0.0004	0.0046
hsa-miR-3127-5p	14.27	9.63	51.26	35.62	99.77	90.14	86.67	80	13.1	10.14	0.32	0.0004	0.0046
hsa-miR-376c-3p	51.06	35.41	11.7	15.38	100	97.71	53.33	46.67	46.67	51.04	25.51	0.0004	0.0047
hsa-miR-9-3p	1.37	1.82	7.81	17.72	46.1	2.29	20	20	26.1	-17.71	0.07	0.0004	0.0049
hsa-miR-576-5p	105.41	39.94	56.8	41.33	100	100	73.33	73.33	26.67	26.67	3.65	0.0004	0.0049
hsa-miR-145-3p	27.82	17.05	36.95	27.55	99.77	98.62	80	80	19.77	18.62	20.23	0.0005	0.0063
hsa-miR-3944-3p	0.75	1.31	2.86	11.06	27.52	2.06	6.67	6.67	20.86	-4.6	0.03	0.0006	0.0066
hsa-miR-4712-3p	0.35	0.76	3.93	15.22	13.07	0	6.67	6.67	6.41	-6.67	0.02	0.0006	0.0069
hsa-miR-1296-5p	37.23	21.72	1.55	4.35	99.54	97.94	13.33	13.33	86.21	84.6	20.39	0.0006	0.0069
hsa-miR-3190-3p	2.17	2.22	6.59	21.47	64.22	9.17	13.33	13.33	50.89	-4.16	0.14	0.0006	0.0071
hsa-miR-210-5p	3.87	3.34	7.17	19.34	81.65	29.36	26.67	20	54.98	9.36	0.16	0.0006	0.0071
hsa-miR-877-3p	6.27	5.4	23.54	24.31	89.22	51.38	80	73.33	9.22	-21.96	0.2	0.0007	0.0082
hsa-miR-641	26.94	11.82	7.48	11.49	99.77	98.39	33.33	33.33	66.44	65.06	17.53	0.0007	0.0085
hsa-miR-4647	1.44	2.43	5.88	16.97	46.56	3.67	20	20	26.56	-16.33	0.1	0.0008	0.0086
hsa-miR-139-5p	140.01	75.5	49.36	36.1	100	100	93.33	93.33	6.67	6.67	3.97	0.0008	0.0088
hsa-miR-9-5p	26.87	11.96	6.18	12.12	100	99.31	33.33	26.67	66.67	72.65	17.46	0.0008	0.0088
hsa-miR-330-5p	33.89	14.84	4.22	9.6	99.77	99.31	26.67	20	73.1	79.31	17.35	0.0008	0.009
hsa-miR-125b-2-3p	55.79	47.03	158.74	79.59	100	100	100	100	0	0	0.29	0.0008	0.009
hsa-miR-6807-3p	0.6	1.05	3.06	11.84	23.39	0.69	6.67	6.67	16.73	-5.98	0.04	0.0009	0.0095
hsa-miR-432-5p	777.02	563.85	3907.71	2439.29	100	100	100	100	0	0	0.27	0.001	0.011
hsa-miR-4732-5p	101.85	88.61	383.68	199.57	100	99.08	100	100	0	-0.92	0.19	0.0011	0.011
hsa-miR-1285-3p	482.08	276.5	804.39	248.2	100	100	100	100	0	0	0.39	0.0012	0.012
hsa-miR-939-5p	7.47	6.68	35.28	48.41	94.27	57.34	66.67	66.67	27.6	-9.33	0.27	0.0013	0.013
hsa-miR-6824-3p	0.82	1.16	2.18	8.46	33.03	0.92	6.67	6.67	26.36	-5.75	0.08	0.0014	0.014
hsa-miR-26a-2-3p	4.21	3.24	5.55	13.22	86.47	33.49	20	20	66.47	13.49	0.19	0.0015	0.014
hsa-miR-106a-5p	86.81	48.9	30.74	23.11	100	100	93.33	86.67	6.67	13.33	4.02	0.0014	0.014
hsa-miR-1301-3p	62.84	29.37	40.11	31.28	100	100	86.67	86.67	13.33	13.33	3.25	0.0014	0.014
hsa-miR-100-5p	98.24	78.37	312.99	123.91	100	100	100	100	0	0	0.27	0.0015	0.015
hsa-miR-501-3p	39.83	26.31	179.94	86.32	100	100	100	100	0	0	0.41	0.0015	0.015
hsa-miR-4687-5p	6.12	6.07	25.98	42.73	88.76	48.62	46.67	46.67	42.09	1.96	0.21	0.0016	0.016
hsa-miR-371b-5p	9.05	7.88	26.37	26.47	93.81	67.66	73.33	66.67	20.47	0.99	0.22	0.0018	0.016
hsa-miR-616-5p	18.86	7.5	1.27	3.37	99.77	98.39	13.33	13.33	86.44	85.06	13.93	0.0017	0.016
hsa-miR-548e-3p	48.89	15.54	31.58	43.53	100	100	80	80	20	20	9.78	0.0017	0.016
hsa-miR-4690-3p	0.95	1.42	2.18	8.46	33.94	2.29	6.67	6.67	27.28	-4.37	0.06	0.002	0.017
hsa-miR-548ay-3p	1.27	1.99	4.78	13.55	41.28	3.67	13.33	13.33	27.95	-9.66	0.08	0.0019	0.017
hsa-miR-1910-5p	1.82	2.65	8.61	18.64	53.21	8.94	40	40	13.21	-31.06	0.1	0.0019	0.017
hsa-miR-181b-2-3p	2.11	1.95	2.04	7.9	67.2	7.8	6.67	6.67	60.54	1.13	0.14	0.002	0.017
hsa-miR-337-5p	4.74	4.61	3.51	13.6	79.36	39.22	6.67	6.67	72.69	32.55	0.14	0.0019	0.017
hsa-miR-483-3p	17.63	17.67	94.94	71.29	96.1	84.4	100	100	-3.9	-15.6	0.2	0.0019	0.017
hsa-miR-3074-5p	19.46	7.88	13.53	17.11	99.54	97.94	46.67	46.67	52.87	51.27	13.65	0.0019	0.017
hsa-miR-151a-5p	183.69	75.03	80.95	53.25	100	100	100	100	0	0	2.53	0.002	0.017
hsa-miR-1908-3p	11.88	9.53	37.24	34.89	96.79	85.32	86.67	86.67	10.12	-1.35	0.31	0.0021	0.018
hsa-miR-548ax	10.55	6.07	2.53	6.02	97.25	84.63	26.67	20	70.58	64.63	14.3	0.0021	0.018
hsa-miR-3605-5p	30.07	15.67	54.9	54.08	100	100	80	80	20	20	0.38	0.0021	0.018
hsa-miR-625-5p	340.93	207.99	105.36	79.33	100	100	93.33	93.33	6.67	6.67	3.29	0.0021	0.018
hsa-miR-744-3p	24.54	12.15	5.92	10.63	98.62	96.79	26.67	26.67	71.96	70.12	13.92	0.0023	0.019
hsa-miR-3065-3p	19.78	10.09	10.9	17.05	98.85	96.1	40	40	58.85	56.1	13.96	0.0024	0.019
hsa-miR-380-3p	14.5	11.37	7.81	25.13	93.12	78.67	20	20	73.12	58.67	0.2	0.0025	0.02
hsa-miR-3138	1.01	1.32	2.98	8.46	38.76	1.38	13.33	13.33	25.43	-11.96	0.11	0.0026	0.021
hsa-miR-193b-5p	14.45	15.56	112.66	131.99	92.89	72.48	100	100	-7.11	-27.52	0.18	0.0026	0.021
hsa-miR-6791-3p	8.2	4.88	11.95	27.01	97.25	75	33.33	20	63.91	55	0.31	0.0027	0.022
hsa-miR-2277-5p	17.55	7.89	3.06	7.35	99.31	95.87	20	20	79.31	75.87	12.91	0.0027	0.022
hsa-miR-3127-3p	1.78	1.89	2.45	9.48	59.17	6.65	6.67	6.67	52.51	-0.02	0.14	0.0029	0.023
hsa-miR-140-5p	91.86	32.1	22.88	20.67	100	100	86.67	86.67	13.33	13.33	2.71	0.0029	0.023
hsa-miR-33a-5p	84.14	36.04	22.15	30.25	100	100	60	53.33	40	46.67	5.23	0.0029	0.023
hsa-miR-222-3p	11709.6	4883.15	6504.76	1759.86	100	100	100	100	0	0	2.11	0.003	0.023
hsa-miR-144-3p	6604.18	6278.84	648.73	357.23	100	100	100	100	0	0	3.89	0.0035	0.026
hsa-miR-4757-3p	0.8	1.36	3.86	12.03	28.67	2.29	13.33	13.33	15.34	-11.04	0.06	0.0037	0.027
hsa-miR-539-5p	17.17	15.69	1.89	7.32	95.41	82.57	6.67	6.67	88.75	75.9	16.61	0.0037	0.027
hsa-miR-7854-3p	9.55	6.82	3.2	8.7	92.89	72.25	13.33	13.33	79.56	58.91	14.42	0.0039	0.028
hsa-miR-219a-1-3p	10.17	5.8	16.81	29.99	98.39	83.94	53.33	46.67	45.06	37.28	0.37	0.0039	0.028
hsa-miR-6812-3p	1.28	2.12	16.74	20.31	41.97	4.13	66.67	60	-24.69	-55.87	0.11	0.004	0.029
hsa-miR-374a-3p	465.59	183.29	125.86	62.23	100	100	100	100	0	0	2.16	0.0041	0.03
hsa-miR-3617-5p	1.64	1.99	4.49	13.51	51.61	6.65	20	20	31.61	-13.35	0.13	0.0043	0.031
hsa-miR-6843-3p	12.32	6.71	4.77	8.33	97.48	88.99	33.33	26.67	64.14	62.32	11.7	0.0043	0.031
hsa-miR-196a-5p	7.78	6.26	25.9	24.13	94.72	67.89	80	73.33	14.72	-5.44	0.27	0.0045	0.032
hsa-miR-5189-3p	16.42	11.86	10.01	20.6	89.22	83.72	40	26.67	49.22	57.05	16.34	0.0046	0.033
hsa-miR-6884-5p	1.3	1.93	5.71	15.76	41.74	4.82	13.33	13.33	28.41	-8.52	0.09	0.0049	0.034
hsa-miR-873-3p	4.08	4.96	18.23	32.11	74.31	29.13	53.33	53.33	20.98	-24.2	0.16	0.0048	0.034
hsa-miR-379-3p	28.52	19.88	12.63	21.35	97.94	91.74	60	40	37.94	51.74	13.46	0.0048	0.034
hsa-miR-1908-5p	40.15	40.82	38.6	36.93	99.08	95.18	80	73.33	19.08	21.85	5.51	0.005	0.034
hsa-miR-337-3p	31.47	25.22	14.31	19.03	96.79	92.2	46.67	46.67	50.12	45.54	13.76	0.0053	0.036
hsa-miR-6737-3p	16.31	8.33	24.44	35.52	98.62	94.5	66.67	66.67	31.96	27.83	0.37	0.0052	0.036
hsa-miR-378e	3.81	3.05	8.11	15.09	85.55	27.06	40	40	45.55	-12.94	0.26	0.0058	0.038
hsa-miR-6777-3p	7.33	7.26	26.43	30.03	90.6	52.75	60	53.33	30.6	-0.58	0.24	0.0058	0.038
hsa-miR-516a-5p	29.6	32.26	0		96.56	88.53	0	0	96.56	88.53	15.02	0.0058	0.038
hsa-let-7e-3p	12.47	7.53	9.5	13.04	97.02	86.7	40	40	57.02	46.7	11.2	0.0062	0.041
hsa-miR-10a-3p	13.11	9.85	23.42	26.37	98.62	92.2	53.33	53.33	45.29	38.87	11	0.0062	0.041
hsa-miR-4646-3p	3.69	3.72	16.56	30.65	80.5	24.54	53.33	53.33	27.17	-28.79	0.23	0.0067	0.042
hsa-miR-190b	7.67	5.44	21.63	26.46	95.87	67.89	46.67	46.67	49.2	21.22	10.79	0.0066	0.042
hsa-miR-3661	7.74	4.85	2.88	7.64	96.79	73.85	13.33	13.33	83.46	60.52	10.18	0.0069	0.042
hsa-miR-2355-3p	11.52	6.08	5.62	10.47	97.94	87.16	26.67	26.67	71.27	60.49	10.32	0.0068	0.042
hsa-miR-659-5p	13.79	6.73	8.69	14.58	99.08	94.5	40	40	59.08	54.5	10.09	0.0068	0.042
hsa-miR-195-3p	12.78	7.37	14.44	17.05	99.54	90.83	53.33	46.67	46.21	44.16	10.64	0.0064	0.042
hsa-miR-204-5p	96.13	53.92	256.31	126	100	100	100	100	0	0	0.41	0.0065	0.042
hsa-miR-335-3p	537.53	239.61	144.06	87.09	100	100	100	100	0	0	2.24	0.0068	0.042
hsa-miR-486-5p	2.27756e+06	1.97322e+06	7.52032e+06	3.98561e+06	100	100	100	100	0	0	0.31	0.0069	0.042
hsa-miR-200b-3p	18.86	9	9.46	27.28	99.54	97.71	20	20	79.54	77.71	0.37	0.0072	0.044
hsa-let-7i-3p	35.37	24.64	48.71	42.79	99.54	98.17	80	80	19.54	18.17	0.34	0.0073	0.044
hsa-miR-24-2-5p	37.93	14.08	24.36	30.61	99.54	99.31	73.33	66.67	26.21	32.65	0.48	0.0073	0.044
hsa-miR-651-5p	37.14	20.27	34.78	34.33	99.77	98.85	73.33	73.33	26.44	25.52	10.2	0.0072	0.044
hsa-miR-15a-5p	19254.6	15489.7	39907.6	16891.7	100	100	100	100	0	0	0.33	0.0072	0.044
hsa-miR-4429	0.54	0.89	6.13	6.95	22.02	0.23	60	46.67	-37.98	-46.44	0.1	0.0075	0.045
hsa-miR-20a-3p	7.73	5.03	3.49	13.53	91.97	69.27	6.67	6.67	85.31	62.6	0.28	0.0078	0.046
hsa-miR-1247-5p	2.8	4.2	19.59	29.23	62.61	15.6	60	60	2.61	-44.4	0.14	0.0079	0.047
hsa-miR-548l	8.2	4.61	9.72	11.27	96.33	77.75	53.33	46.67	43	31.09	9.58	0.0081	0.048
hsa-miR-526b-5p	16.15	15.94	0		94.27	78.44	0	0	94.27	78.44	13.25	0.0086	0.049
hsa-miR-92b-3p	3502.31	2196.55	12429.2	4998.62	100	100	100	100	0	0	0.48	0.0084	0.049
hsa-miR-375	1800.73	4185.7	18550.7	13097.3	100	100	100	100	0	0	0.25	0.0085	0.049
