# Supplementary material for: Human plasma pregnancy-associated miRNAs and their temporal variation within the first trimester of pregnancy
Source: Reprod Biol Endocrinol. 2022 Jan 14;20:14. doi: 10.1186/s12958-021-00883-1 (PMC8759232; doi:10.1186/s12958-021-00883-1)
Supplement: Supplementary file 5 — Additional file 5. Supplementary Table 2. miRNAs differentially abundant in plasma from pregnant women at first trimester compared to that of non-pregnant women and localized within the C14MC, C19MC and 371-3 clusters. [file 12958_2021_883_MOESM5_ESM.xlsx]

## Sheet: Supplementary_Table2
Table 2: miRNAs differentially abundant in plasma from pregnant women at first trimester compared to that of non-pregnant women and localized within the C14MC, C19MC and 371-3 clusters
miRNAs	Pregnant women mean normalized read count	Pregnant women SD normalized read count	Non-pregnant women mean normalized read count	Non-pregnant women SD normalized read count	miRNA detection rate pregnant women with at least 1 normalized count	miRNA detection rate pregnant women with at least 5 normalized count	miRNA detection rate non-pregnant women with at least 1 normalized count	miRNA detection rate pregnant non-women with at least 5 normalized count	Difference between groups (detection threshold : 1 normalized count)†	Difference between groups (detection threshold : 5 normalized count)†	Fold change†	p-value†	FDR q-value†
hsa-miR-381-3pa	1927.1	1214.41	449.61	343.74	100	100	93.3333	93.3333	6.67	6.67	4.47	0.0002	0.0032
hsa-miR-758-3pa	53.87	32.43	8.16	15.92	98.85	97.94	33.3333	33.3333	65.52	64.6	26.94	0.0003	0.004
hsa-miR-127-5pa	34.4	21.87	8.26	12.17	99.54	96.1	46.6667	46.6667	52.87	49.43	25.73	0.0004	0.0046
hsa-miR-376c-3pa	51.06	35.41	11.7	15.38	100	97.71	53.3333	46.6667	46.67	51.04	25.51	0.0004	0.0047
hsa-miR-432-5pa	777.02	563.85	3907.71	2439.29	100	100	100	100	0	0	0.27	0.001	0.011
hsa-miR-337-5pa	4.74	4.61	3.51	13.6	79.36	39.22	6.66667	6.66667	72.69	32.55	0.14	0.0019	0.017
hsa-miR-380-3pa	14.5	11.37	7.81	25.13	93.12	78.67	20	20	73.12	58.67	0.2	0.0025	0.02
hsa-miR-539-5pa	17.17	15.69	1.89	7.32	95.41	82.57	6.66667	6.66667	88.75	75.9	16.61	0.0037	0.027
hsa-miR-379-3pa	28.52	19.88	12.63	21.35	97.94	91.74	60	40	37.94	51.74	13.46	0.0048	0.034
hsa-miR-337-3pa	31.47	25.22	14.31	19.03	96.79	92.2	46.6667	46.6667	50.12	45.54	13.76	0.0053	0.036
hsa-miR-1247-5pa	2.8	4.2	19.59	29.23	62.61	15.6	60	60	2.61	-44.4	0.14	0.0079	0.047
hsa-miR-1323b	137.68	148.28	5.89	13.2	99.77	97.94	20	20	79.77	77.94	125.07	7.72e-07	2.99e-05
hsa-miR-512-3pb	270.1	354.12	5.72	13.62	100	99.54	20	20	80	79.54	17.9	6.85e-06	0.0002
hsa-miR-516b-5pb	95.77	90.86	0.99	2.94	99.31	97.48	13.3333	6.66667	85.98	90.81	66.27	1.45e-05	0.0003
hsa-miR-520a-3pb	81.61	94.03	1.73	6.7	99.31	97.48	6.66667	6.66667	92.65	90.81	46.49	7.42e-05	0.0013
hsa-miR-1283b	53.97	55.48	0	NA	98.39	94.5	0	0	98.39	94.5	43.12	0.0001	0.0018
hsa-miR-518e-5p|hsa-miR-519a-5p|hsa-miR-519b-5p|hsa-miR-519c-5p|hsa-miR-522-5p|hsa-miR-523-5pb*	41.4	42.39	2.59	8.83	98.62	93.81	13.3333	6.66667	85.29	87.14	39.42	0.0001	0.002
hsa-miR-516a-5pb	29.6	32.26	0	NA	96.56	88.53	0	0	96.56	88.53	15.02	0.0058	0.038
hsa-miR-526b-5pb	16.15	15.94	0	NA	94.27	78.44	0	0	94.27	78.44	91.3	0.0086	0.049
hsa-miR-371b-5pc	9.05	7.88	26.37	26.47	93.81	67.66	73.3333	66.6667	20.47	0.99	0.22	0.0018	0.016
† A miRNA was considered detected at ≥1 normalized read count.
amiRNAs from C14MC
bmiRNAs from C19MC
cmiRNAs from miR-371-3 cluster
*those miRNAs were considered independently when counting the total number of miRNAs detected
Abbreviations: FDR: False discovery rate; SD: Standard deviation.
