# Supplementary material for: Human plasma pregnancy-associated miRNAs and their temporal variation within the first trimester of pregnancy
Source: Reprod Biol Endocrinol. 2022 Jan 14;20:14. doi: 10.1186/s12958-021-00883-1 (PMC8759232; doi:10.1186/s12958-021-00883-1)
Supplement: Supplementary file 6 — Additional file 6. Supplementary Table 3. Top 10 miRNAs differentially abundant in plasma from pregnant women at first trimester compared to that of non-pregnant women that are not encoded in known pregnancy-related miRNAs clusters. [file 12958_2021_883_MOESM6_ESM.xlsx]

## Sheet: Supplementary_Table3
Table 3: Top 10 miRNAs differentially abundant in plasma from pregnant women at first trimester compared to that of non-pregnant women that are not encoded in known pregnancy-related miRNA clusters
miRNA	Pregnant women mean normalized read count	Pregnant women SD normalized read count	Non-pregnant women mean normalized read count	Non-pregnant women SD normalized read count	miRNA detection rate pregnant women with at least 1 normalized count	miRNA detection rate pregnant women with at least 5 normalized count	miRNA detection rate non-pregnant women with at least 1 normalized count	miRNA detection rate pregnant non-women with at least 5 normalized count	Difference between groups (detection threshold : 1 normalized count)†	Difference between groups (detection threshold : 5 normalized counts)†	Fold change†	p-value†	FDR q-value†
miRNAs more abundant in pregnant women
hsa-miR-186-5p	17569.1	3119.13	6360.4	1162.11	100	100	100	100	0	0	2.21	5.04e-14	1.21e-11
hsa-miR-185-3p	246.13	76.77	63.36	46.58	100	100	93.33	93.33	6.67	6.67	9.86	5.81e-12	8.72e-10
hsa-miR-17-5p	1671.11	384.93	778	264.95	100	100	100	100	0	0	2.52	1.27e-10	1.39e-08
hsa-miR-20a-5p	1262.51	440.45	356.66	111.68	100	100	100	100	0	0	3.55	4.81e-10	4.45e-08
hsa-miR-30c-5p	7670.6	2785.44	1801.04	610.83	100	100	100	100	0	0	3.57	2.24e-09	1.79e-07
hsa-miR-30d-5p	74101.8	15892.9	28754.8	9258.2	100	100	100	100	0	0	2.15	1.52e-08	1.07e-06
hsa-miR-339-5p	403.93	140.49	98.23	79.88	100	100	86.67	86.67	13.33	13.33	4.45	2.46e-08	1.64e-06
hsa-miR-223-3p	5918.75	3722.31	1843.36	728.69	100	100	100	100	0	0	2.98	5e-08	3e-06
hsa-miR-23a-5p	71.8	53.63	1.38	3.01	99.54	97.48	20	13.33	79.54	84.14	107.01	5.98e-07	2.57e-05
hsa-miR-142-3p	2101.51	953.51	332.89	115.22	100	100	100	100	0	0	3.63	6.76e-07	2.8e-05
miRNAs less abundant in pregnant women
hsa-miR-1827	7.16	5.24	54.85	97.28	98.62	59.86	93.33	73.33	5.29	-13.47	0.04	1.51e-24	1.82e-21
hsa-miR-222-5p	5.37	3.11	16.56	58.02	94.04	52.29	20	20	74.04	32.29	0.06	7.71e-18	4.63e-15
hsa-miR-203a-3p	14.55	15.73	142.56	358.94	97.94	84.4	80	80	17.94	4.4	0.02	2.24e-17	8.97e-15
hsa-miR-378g	4.5	4.01	29.02	38.1	91.51	31.88	93.33	93.33	-1.82	-61.45	0.07	6.03e-14	1.21e-11
hsa-miR-4454	25.79	16.42	200	192.47	99.54	98.17	100	100	-0.46	-1.83	0.07	4.32e-14	1.21e-11
hsa-miR-22-3p	177122	36616.2	320206	88251.2	100	100	100	100	0	0	0.43	2.68e-12	4.6e-10
hsa-miR-7977	39.66	18.99	128.7	102.54	100	100	100	100	0	0	0.16	2.64e-11	3.53e-09
hsa-miR-92a-1-5p	20.01	9.44	82.64	59.81	99.54	98.39	93.33	93.33	6.21	5.06	0.18	3.19e-11	3.83e-09
hsa-miR-7-1-3p	22.68	10.68	31.1	50.58	99.08	98.17	60	53.33	39.08	44.83	0.16	1.72e-10	1.72e-08
hsa-miR-320b	1810.65	1150.57	11916.6	6818.46	100	100	100	100	0	0	0.15	1.22e-09	1.05e-07
Abbreviations: FDR: False discovery rate; SD: Standard deviation.
