# Supplementary material for: Human plasma pregnancy-associated miRNAs and their temporal variation within the first trimester of pregnancy
Source: Reprod Biol Endocrinol. 2022 Jan 14;20:14. doi: 10.1186/s12958-021-00883-1 (PMC8759232; doi:10.1186/s12958-021-00883-1)
Supplement: Supplementary file 7 — Additional file 7. Supplementary Table 4. Variation in plasmatic miRNAs abundance during first trimester of pregnancy. [file 12958_2021_883_MOESM7_ESM.xlsx]

## Sheet: Supplementary_Table4
Table 4: Variation in plasmatic miRNAs abundance during first trimester of pregnancy
miRNA	DESeq2 mean normalized read count (Mean ± SD)	DESeq2 SD normalized read count (Mean ± SD)	miRNA detection rate with at least 1 normalized count (%)	miRNA detection rate with at least 5 normalized count (%)	Fold Change⁑	p-value	FDR q-value
hsa-miR-515-5pb	10.5	12.77	89.6789	63.7615	1.192	3.65e-19	3.76e-16
hsa-miR-526b-5pb	17.1	17	94.7248	78.8991	1.158	1.57e-14	8.09e-12
hsa-miR-516a-5pb	31.29	34.26	96.5596	89.2202	1.147	3.32e-13	1.14e-10
hsa-miR-517a-3p | hsa-miR-517b-3pb*	20.18	24.91	95.4128	81.6514	1.141	1.15e-11	2.96e-09
hsa-miR-516b-5pb	101.64	97.46	99.3119	97.4771	1.127	2.63e-11	5.43e-09
hsa-miR-1283b	57.28	59.87	98.3945	94.4954	1.128	6.82e-11	1.17e-08
hsa-miR-520d-5pb	5.92	6.3	81.6514	44.7248	1.14	4.13e-10	6.09e-08
hsa-miR-518c-3pb	1.22	2	37.6147	4.58716	1.222	6.73e-10	8.68e-08
hsa-miR-518e-5p | hsa-miR-519a-5p | hsa-miR-519b-5p | hsa-miR-519c-5p | hsa-miR-522-5p | hsa-miR-523-5pb*	44.03	46.17	98.6239	93.8073	1.11	2.82e-09	3.23e-07
hsa-miR-1323b	146.42	161.03	99.7706	98.1651	1.109	2.74e-08	2.57e-06
hsa-miR-561-5p	12.39	8.88	97.4771	86.0092	1.077	2.49e-08	2.57e-06
hsa-miR-525-5pb	9.09	10.59	88.9908	60.5505	1.121	3.29e-08	2.83e-06
hsa-miR-517-5pb	16.9	19.36	93.1193	75.6881	1.113	1.32e-07	1.05e-05
hsa-miR-524-5pb	8.67	9.92	86.2385	57.5688	1.115	4.25e-07	3.13e-05
hsa-miR-518f-3pb	1.34	2.11	40.1376	5.9633	1.168	2.23e-06	0.0001
hsa-miR-519d-5pb	6.13	7.1	80.2752	43.3486	1.116	2.01e-06	0.0001
hsa-miR-517c-3pb	3.29	4.47	63.5321	21.789	1.131	3.53e-06	0.0002
hsa-mir-320b-1	4.47	4.32	86.6972	32.1101	0.929	1.29e-05	0.0007
hsa-mir-320a	4.3	4.21	85.7798	31.1927	0.928	1.99e-05	0.001
hsa-miR-518bb	1.5	2.36	42.8899	6.88073	1.147	1.88e-05	0.001
hsa-miR-512-3pb	287.03	379.55	100	99.7706	1.08	2.82e-05	0.0014
hsa-miR-524-3pb	3.45	4.86	64.9083	25.4587	1.116	3.22e-05	0.0015
hsa-miR-3614-5p	10.83	9.37	95.4128	71.3303	1.072	4.74e-05	0.0021
hsa-mir-320b-2	4.66	4.3	88.9908	36.0092	0.936	6.99e-05	0.003
hsa-miR-149-5p	6.73	4.61	94.0367	61.4679	1.054	0.0001	0.005
hsa-miR-518f-5pb	2.62	3.3	64.6789	16.5138	1.1	0.0001	0.005
hsa-miR-518d-5p | hsa-miR-520c-5p | hsa-miR-526ab*	3.31	3.98	71.3303	21.5596	1.09	0.0002	0.0071
hsa-miR-518e-3pb	7.98	9.24	88.7615	54.8165	1.08	0.0002	0.008
hsa-miR-454-3p	437.3	187.28	100	100	1.03	0.0003	0.0097
hsa-miR-18a-5p	160.23	59.01	100	100	1.023	0.0003	0.0114
hsa-miR-374a-3p	487.71	183.69	100	100	1.029	0.0004	0.0121
hsa-miR-519c-3pb	11.07	12.85	89.6789	66.7431	1.074	0.0004	0.0121
hsa-miR-518a-5p | hsa-miR-527b*	5.69	7.13	80.7339	38.7615	1.08	0.0004	0.0122
hsa-miR-320a	16768.3	10802	100	100	0.977	0.0004	0.0127
hsa-miR-522-3pb	1.61	2.65	44.4954	8.25688	1.117	0.0004	0.0127
hsa-miR-374a-5p	181	69.83	100	100	1.027	0.0005	0.0135
hsa-miR-520a-5pb	3.06	4.08	65.8257	21.5596	1.095	0.0005	0.0135
hsa-miR-196b-5p	131.53	42.72	100	100	1.022	0.0005	0.0136
hsa-miR-518c-5pb	1.46	2.4	44.7248	5.27523	1.116	0.0006	0.0148
hsa-miR-509-3p	4.53	4.74	84.633	35.0917	0.938	0.0007	0.0181
hsa-miR-320c	165.12	114.87	100	100	0.971	0.0008	0.0196
hsa-let-7f-5p	249160	74957.3	100	100	1.019	0.0012	0.0285
hsa-miR-340-3p	98.79	38.32	100	100	1.025	0.0019	0.0465
hsa-miR-4424	1.24	1.61	42.2018	4.58716	0.914	0.002	0.0465
hsa-miR-519d-3pb	0.79	1.38	28.211	1.6055	1.125	0.0021	0.0465
hsa-miR-6842-5p	1.96	2.41	58.0275	9.63303	0.928	0.002	0.0465
hsa-miR-320d	40.62	34.9	100	100	0.968	0.0022	0.0478
hsa-miR-361-5p	342.24	107.41	100	100	0.982	0.0022	0.048
⁑ Fold changes represent the change in miRNA abondance for each increase of one week of gestation during first trimester of pregnancy.
bmiRNAs from C19MC
*those miRNAs were considered independently when counting the total number of miRNAs detected
Abbreviations: FDR: False discovery rate; SD: Standard deviation.
