# Supplementary material for: Human plasma pregnancy-associated miRNAs and their temporal variation within the first trimester of pregnancy
Source: Reprod Biol Endocrinol. 2022 Jan 14;20:14. doi: 10.1186/s12958-021-00883-1 (PMC8759232; doi:10.1186/s12958-021-00883-1)
Supplement: Supplementary file 8 — Additional file 8. Supplementary Table 5. Achieved statistical power (post-hoc power) for miRNAs associated with pregnancy. [file 12958_2021_883_MOESM8_ESM.xlsx]

## Sheet: Supplementary_Table5
miRNAs	Mean.pregnant.women_436	SD.pregnant.women_436	Mean.non.pregnant_15	SD.non.pregnant_15	SD_pooled	p.value	FDR.q.value	power_FDR_SDpooled
hsa-miR-1827	7.16	5.24	54.85	97.28	19.8551	1.51e-24	1.82e-21	1
hsa-miR-222-5p	5.37	3.11	16.56	58.02	10.868	7.71e-18	4.63e-15	0.899412
hsa-miR-203a-3p	14.55	15.73	142.56	358.94	69.1052	2.24e-17	8.97e-15	0.999995
hsa-miR-4454	25.79	16.42	200	192.47	48.8993	4.32e-14	1.21e-11	1
hsa-miR-186-5p	17569.1	3119.13	6360.4	1162.11	3673.58	5.04e-14	1.21e-11	1
hsa-miR-378g	4.5	4.01	29.02	38.1	8.94728	6.03e-14	1.21e-11	1
hsa-miR-22-3p	177122	36616.2	320206	88251.2	46883.8	2.68e-12	4.6e-10	1
hsa-miR-185-3p	246.13	76.77	63.36	46.58	82.7133	5.81e-12	8.72e-10	1
hsa-miR-7977	39.66	18.99	128.7	102.54	30.5175	2.64e-11	3.53e-09	1
hsa-miR-92a-1-5p	20.01	9.44	82.64	59.81	17.9926	3.19e-11	3.83e-09	1
hsa-miR-17-5p	1671.11	384.93	778	264.95	413.664	1.27e-10	1.39e-08	1
hsa-miR-7-1-3p	22.68	10.68	31.1	50.58	13.8601	1.72e-10	1.72e-08	0.373322
hsa-miR-20a-5p	1262.51	440.45	356.66	111.68	462.994	4.81e-10	4.45e-08	0.999999
hsa-miR-320b	1810.65	1150.57	11916.6	6818.46	2453	1.22e-09	1.05e-07	1
hsa-miR-30c-5p	7670.6	2785.44	1801.04	610.83	2936.3	2.24e-09	1.79e-07	1
hsa-miR-320a	15704.6	9544.54	100753	51146	20063.3	2.81e-09	2.11e-07	1
hsa-miR-30d-5p	74101.8	15892.9	28754.8	9258.2	17694.6	1.52e-08	1.07e-06	1
hsa-miR-339-5p	403.93	140.49	98.23	79.88	149.293	2.46e-08	1.64e-06	1
hsa-miR-208b-3p	3.55	6.68	40.66	65.44	14.8578	2.71e-08	1.71e-06	1
hsa-miR-223-3p	5918.75	3722.31	1843.36	728.69	3734.37	5e-08	3e-06	0.934762
hsa-miR-4661-5p	3.79	3.05	11.38	25.89	5.63125	5.78e-08	3.3e-06	0.993527
hsa-miR-30a-3p	128.58	40.02	447.45	172.45	75.8294	9.11e-08	4.97e-06	1
hsa-miR-130b-3p	1865.94	535.2	4269.71	1238.08	714.689	1e-07	5.22e-06	1
hsa-miR-342-5p	120.34	67.91	526.56	324.42	114.235	2.42e-07	1.21e-05	1
hsa-miR-378a-3p	4584.24	1933.73	13630.7	6606.81	2758.6	2.83e-07	1.36e-05	1
hsa-miR-627-5p	73.79	31.33	130.39	63.04	34.2857	4.88e-07	2.26e-05	0.999861
hsa-miR-499a-5p	3.59	3.22	13.43	25.4	5.76278	5.85e-07	2.57e-05	0.999941
hsa-miR-23a-5p	71.8	53.63	1.38	3.01	54.2245	5.98e-07	2.57e-05	0.989242
hsa-miR-142-3p	2101.51	953.51	332.89	115.22	989.997	6.76e-07	2.8e-05	0.999983
hsa-miR-10a-5p	11922.1	4956.92	21494.7	5129.27	5246.27	7.57e-07	2.99e-05	0.999991
hsa-miR-1323	137.68	148.28	5.89	13.2	147.715	7.72e-07	2.99e-05	0.775434
hsa-miR-361-3p	407.43	89.24	319.47	153.37	93.1655	8.79e-07	3.3e-05	0.829925
hsa-miR-125b-1-3p	5.5	7.49	44.41	58.44	14.4663	9.94e-07	3.62e-05	1
hsa-miR-3920	2.84	2.31	9.33	20.96	4.49432	1.3e-06	4.61e-05	0.997816
hsa-miR-30c-1-3p	95.59	30.25	66.44	50.51	31.4875	2.31e-06	7.92e-05	0.811712
hsa-let-7a-3p	86.13	28.81	28.05	35.86	30.838	3.91e-06	0.0001	0.999997
hsa-miR-30c-2-3p	14.71	7.22	55.74	51.2	13.6431	4.35e-06	0.0001	1
hsa-miR-30b-5p	4420.34	1849.39	750.46	368.42	1935.06	4.44e-06	0.0001	0.999998
hsa-miR-93-3p	53.17	18.04	12.28	13.42	19.3391	5.56e-06	0.0002	1
hsa-miR-589-3p	55.92	19.08	29.36	28.02	19.9803	5.72e-06	0.0002	0.992132
hsa-miR-378h	0.53	1.18	15.81	32.65	6.48374	5.9e-06	0.0002	1
hsa-miR-6842-3p	211.56	58	121.06	95.18	61.6273	5.95e-06	0.0002	0.998375
hsa-miR-512-3p	270.1	354.12	5.72	13.62	351.392	6.85e-06	0.0002	0.589597
hsa-miR-30d-3p	232.73	57.45	137.46	78.63	60.6259	7.44e-06	0.0002	0.999571
hsa-miR-423-3p	14479.2	3882.6	6354.18	1126.87	4091.32	8.33e-06	0.0002	1
hsa-miR-874-3p	20.37	9.61	42.37	46.18	13.083	1.21e-05	0.0003	0.999912
hsa-miR-129-5p	1.79	2.36	16.35	22.42	5.27853	1.22e-05	0.0003	1
hsa-miR-516b-5p	95.77	90.86	0.99	2.94	90.9433	1.45e-05	0.0003	0.907556
hsa-miR-4746-5p	42.2	12.41	20.11	34.51	14.2025	1.53e-05	0.0004	0.999467
hsa-miR-106b-3p	4886.04	3113.27	1502.3	555.13	3122.16	1.55e-05	0.0004	0.931046
hsa-miR-148b-3p	7078.98	2184.4	3044.56	1087.74	2274.61	1.82e-05	0.0004	0.999979
hsa-miR-378f	1.62	3.42	16.91	23.54	6.00636	2.19e-05	0.0005	1
hsa-miR-454-3p	415.61	180.52	154.73	99.45	184.4	2.55e-05	0.0006	0.996919
hsa-miR-10b-5p	26927.6	20355.7	103731	30706.6	24899	2.64e-05	0.0006	1
hsa-miR-4532	8.91	9.74	27.37	43.43	12.7053	2.69e-05	0.0006	0.998036
hsa-miR-4662a-5p	67.09	30.68	30.17	31.64	31.3806	2.8e-05	0.0006	0.966779
hsa-miR-224-3p	0.65	1.24	9.03	34.96	6.46322	3.05e-05	0.0006	0.989012
hsa-miR-374a-5p	172.5	68.13	40.3	44.32	71.4895	3.42e-05	0.0007	0.999994
hsa-miR-150-3p	56.68	72.5	372.8	153.48	95.0467	3.45e-05	0.0007	1
hsa-miR-221-5p	86.01	33.91	30.32	23.29	35.0519	3.57e-05	0.0007	0.999662
hsa-miR-18a-3p	165.57	111.77	52.53	43.16	112.006	3.94e-05	0.0007	0.885095
hsa-miR-7849-3p	50.09	23.33	131.31	119.06	34.3482	4e-05	0.0007	1
hsa-miR-95-3p	3.78	3.46	8.2	21.73	5.18355	4e-05	0.0007	0.728093
hsa-miR-664a-3p	45.39	27.57	7.88	12.97	28.0209	6.55e-05	0.0012	0.992865
hsa-miR-548j-5p	23.79	15.92	12.54	20.59	16.1961	6.55e-05	0.0012	0.50294
hsa-miR-7704	24.98	26.06	187.45	242.04	57.7019	7.21e-05	0.0013	1
hsa-miR-520a-3p	81.61	94.03	1.73	6.7	93.5618	7.42e-05	0.0013	0.729437
hsa-miR-4516	6.94	7.25	51.11	47.21	13.5277	8.5e-05	0.0015	1
hsa-miR-6516-3p	1.88	1.94	5.67	14.74	3.29261	8.76e-05	0.0015	0.95897
hsa-miR-4738-3p	2.62	2.55	17.52	30.41	6.49951	9.14e-05	0.0015	1
hsa-miR-1283	53.97	55.48	0	NA	55.4047	0.0001	0.0018	0.857148
hsa-miR-518e-5p|hsa-miR-519a-5p|hsa-miR-519b-5p|hsa-miR-519c-5p|hsa-miR-522-5p|hsa-miR-523-5p	41.4	42.39	2.59	8.83	42.2844	0.0001	0.002	0.803484
hsa-miR-374b-3p	33.98	12.91	7.35	13.88	13.7823	0.0001	0.0022	0.999999
hsa-miR-4492	1.66	2.44	13.97	26.88	5.75463	0.0001	0.0022	1
hsa-miR-4435	54.42	24.03	34.15	33.99	24.6434	0.0001	0.0022	0.68886
hsa-miR-320c	154.58	102.88	568.02	312.27	137.02	0.0002	0.0025	1
hsa-miR-2276-3p	3.26	2.77	9.89	23.66	5.12273	0.0002	0.0029	0.988753
hsa-miR-381-3p	1927.1	1214.41	449.61	343.74	1224.61	0.0002	0.0032	0.974361
hsa-miR-20b-5p	95.66	59.47	21.49	18.76	60.0565	0.0002	0.0032	0.980169
hsa-miR-885-3p	0.95	2.13	6.94	26.86	5.2899	0.0002	0.0034	0.952327
hsa-miR-30b-3p	15.2	12.04	13.54	19.9	12.3467	0.0002	0.0031	0.0179589
hsa-miR-22-5p	56.89	21.23	63.41	56.99	23.1973	0.0002	0.0035	0.0593305
hsa-miR-758-3p	53.87	32.43	8.16	15.92	33.0462	0.0003	0.004	0.995597
hsa-miR-885-5p	12.72	16.45	41.18	52.8	19.3515	0.0003	0.0041	0.998418
hsa-miR-2116-3p	6.04	5.48	33.86	30.29	9.08309	0.0003	0.0042	1
hsa-miR-93-5p	17162.8	9726.95	7195.63	1717.21	9734.11	0.0003	0.0043	0.895557
hsa-miR-570-3p	1.32	2.02	6.95	17.91	3.86437	0.0003	0.0043	0.998128
hsa-miR-127-5p	34.4	21.87	8.26	12.17	22.1123	0.0004	0.0046	0.968328
hsa-miR-3127-5p	14.27	9.63	51.26	35.62	13.1644	0.0004	0.0046	1
hsa-miR-376c-3p	51.06	35.41	11.7	15.38	35.6327	0.0004	0.0047	0.940928
hsa-miR-576-5p	105.41	39.94	56.8	41.33	40.8772	0.0004	0.0049	0.970178
hsa-miR-9-3p	1.37	1.82	7.81	17.72	3.78518	0.0004	0.0049	0.999935
hsa-miR-145-3p	27.82	17.05	36.95	27.55	17.5341	0.0005	0.0063	0.257096
hsa-miR-4712-3p	0.35	0.76	3.93	15.22	2.8592	0.0006	0.0069	0.983086
hsa-miR-1296-5p	37.23	21.72	1.55	4.35	22.3122	0.0006	0.0069	0.999708
hsa-miR-3190-3p	2.17	2.22	6.59	21.47	4.44247	0.0006	0.0071	0.874233
hsa-miR-3944-3p	0.75	1.31	2.86	11.06	2.36817	0.0006	0.0066	0.774058
c	3.87	3.34	7.17	19.34	4.77411	0.0006	0.0071	0.497822
hsa-miR-877-3p	6.27	5.4	23.54	24.31	7.49713	0.0007	0.0082	1
hsa-miR-641	26.94	11.82	7.48	11.49	12.3005	0.0007	0.0085	0.999629
hsa-miR-4647	1.44	2.43	5.88	16.97	3.90952	0.0008	0.0086	0.953573
hsa-miR-139-5p	140.01	75.5	49.36	36.1	76.2571	0.0008	0.0088	0.970067
hsa-miR-9-5p	26.87	11.96	6.18	12.12	12.5163	0.0008	0.0088	0.999865
hsa-miR-330-5p	33.89	14.84	4.22	9.6	15.6198	0.0008	0.009	0.999998
hsa-miR-125b-2-3p	55.79	47.03	158.74	79.59	51.7392	0.0008	0.009	1
hsa-miR-6807-3p	0.6	1.05	3.06	11.84	2.371	0.0009	0.0095	0.904599
hsa-miR-432-5p	777.02	563.85	3907.71	2439.29	899.047	0.001	0.011	1
hsa-miR-4732-5p	101.85	88.61	383.68	199.57	106.718	0.0011	0.011	1
hsa-miR-1285-3p	482.08	276.5	804.39	248.2	281.369	0.0012	0.012	0.957081
hsa-miR-939-5p	7.47	6.68	35.28	48.41	11.8734	0.0013	0.013	1
hsa-miR-106a-5p	86.81	48.9	30.74	23.11	49.2916	0.0014	0.014	0.954243
hsa-miR-6824-3p	0.82	1.16	2.18	8.46	1.89368	0.0014	0.014	0.538546
hsa-miR-1301-3p	62.84	29.37	40.11	31.28	29.6845	0.0014	0.014	0.609153
hsa-miR-100-5p	98.24	78.37	312.99	123.91	88.8867	0.0015	0.015	1
hsa-miR-501-3p	39.83	26.31	179.94	86.32	39.1576	0.0015	0.015	1
hsa-miR-26a-2-3p	4.21	3.24	5.55	13.22	3.95196	0.0015	0.014	0.0899544
hsa-miR-4687-5p	6.12	6.07	25.98	42.73	10.2523	0.0016	0.016	0.999999
hsa-miR-548e-3p	48.89	15.54	31.58	43.53	17.3769	0.0017	0.016	0.875179
hsa-miR-616-5p	18.86	7.5	1.27	3.37	8.04349	0.0017	0.016	1
hsa-miR-371b-5p	9.05	7.88	26.37	26.47	9.56831	0.0018	0.016	0.999989
hsa-miR-548ay-3p	1.27	1.99	4.78	13.55	3.15491	0.0019	0.017	0.944393
hsa-miR-1910-5p	1.82	2.65	8.61	18.64	4.36829	0.0019	0.017	0.99946
hsa-miR-483-3p	17.63	17.67	94.94	71.29	25.5467	0.0019	0.017	1
hsa-miR-337-5p	4.74	4.61	3.51	13.6	5.1319	0.0019	0.017	0.0430678
hsa-miR-3074-5p	19.46	7.88	13.53	17.11	8.38381	0.0019	0.017	0.522157
hsa-miR-151a-5p	183.69	75.03	80.95	53.25	76.6211	0.002	0.017	0.993032
hsa-miR-181b-2-3p	2.11	1.95	2.04	7.9	2.36643	0.002	0.017	0.00901987
hsa-miR-4690-3p	0.95	1.42	2.18	8.46	2.05825	0.002	0.017	0.359183
hsa-miR-625-5p	340.93	207.99	105.36	79.33	209.289	0.0021	0.018	0.949721
hsa-miR-548ax	10.55	6.07	2.53	6.02	6.22882	0.0021	0.018	0.987984
hsa-miR-3605-5p	30.07	15.67	54.9	54.08	18.6644	0.0021	0.018	0.992216
hsa-miR-1908-3p	11.88	9.53	37.24	34.89	12.1015	0.0021	0.018	1
hsa-miR-744-3p	24.54	12.15	5.92	10.63	12.5486	0.0023	0.019	0.998655
hsa-miR-3065-3p	19.78	10.09	10.9	17.05	10.4872	0.0024	0.019	0.720546
hsa-miR-380-3p	14.5	11.37	7.81	25.13	12.0872	0.0025	0.02	0.298754
hsa-miR-3138	1.01	1.32	2.98	8.46	2.00928	0.0026	0.021	0.862508
hsa-miR-193b-5p	14.45	15.56	112.66	131.99	32.9684	0.0026	0.021	1
hsa-miR-2277-5p	17.55	7.89	3.06	7.35	8.28029	0.0027	0.022	0.99997
hsa-miR-6791-3p	8.2	4.88	11.95	27.01	6.79601	0.0027	0.022	0.296541
hsa-miR-33a-5p	84.14	36.04	22.15	30.25	37.5201	0.0029	0.023	0.999864
hsa-miR-140-5p	91.86	32.1	22.88	20.67	34.0953	0.0029	0.023	1
hsa-miR-3127-3p	1.78	1.89	2.45	9.48	2.49968	0.0029	0.023	0.0537467
hsa-miR-222-3p	11709.6	4883.15	6504.76	1759.86	4900.99	0.003	0.023	0.919397
hsa-miR-144-3p	6604.18	6278.84	648.73	357.23	6265.51	0.0035	0.026	0.835987
hsa-miR-539-5p	17.17	15.69	1.89	7.32	15.7239	0.0037	0.027	0.855138
hsa-miR-4757-3p	0.8	1.36	3.86	12.03	2.56914	0.0037	0.027	0.970659
hsa-miR-219a-1-3p	10.17	5.8	16.81	29.99	7.87263	0.0039	0.028	0.716303
hsa-miR-7854-3p	9.55	6.82	3.2	8.7	6.97549	0.0039	0.028	0.795505
hsa-miR-6812-3p	1.28	2.12	16.74	20.31	4.9879	0.004	0.029	1
hsa-miR-374a-3p	465.59	183.29	125.86	62.23	190.566	0.0041	0.03	0.999982
hsa-miR-6843-3p	12.32	6.71	4.77	8.33	6.88895	0.0043	0.031	0.936969
hsa-miR-3617-5p	1.64	1.99	4.49	13.51	3.12737	0.0043	0.031	0.796555
hsa-miR-196a-5p	7.78	6.26	25.9	24.13	8.15721	0.0045	0.032	1
hsa-miR-5189-3p	16.42	11.86	10.01	20.6	12.272	0.0046	0.033	0.259092
hsa-miR-873-3p	4.08	4.96	18.23	32.11	7.89309	0.0048	0.034	0.999985
hsa-miR-379-3p	28.52	19.88	12.63	21.35	20.1115	0.0048	0.034	0.644153
hsa-miR-6884-5p	1.3	1.93	5.71	15.76	3.46029	0.0049	0.034	0.986341
hsa-miR-1908-5p	40.15	40.82	38.6	36.93	40.6575	0.005	0.034	0.00929928
hsa-miR-6737-3p	16.31	8.33	24.44	35.52	10.4121	0.0052	0.036	0.630961
hsa-miR-337-3p	31.47	25.22	14.31	19.03	25.2143	0.0053	0.036	0.481693
hsa-miR-516a-5p	29.6	32.26	0	NA	32.1583	0.0058	0.038	0.806219
hsa-miR-378e	3.81	3.05	8.11	15.09	4.08431	0.0058	0.038	0.914053
hsa-miR-6777-3p	7.33	7.26	26.43	30.03	9.52737	0.0058	0.038	1
hsa-miR-10a-3p	13.11	9.85	23.42	26.37	10.9058	0.0062	0.041	0.831112
hsa-let-7e-3p	12.47	7.53	9.5	13.04	7.767	0.0062	0.041	0.119619
hsa-miR-195-3p	12.78	7.37	14.44	17.05	7.85091	0.0064	0.042	0.0342668
hsa-miR-204-5p	96.13	53.92	256.31	126	64.2772	0.0065	0.042	1
hsa-miR-190b	7.67	5.44	21.63	26.46	7.52583	0.0066	0.042	0.999995
hsa-miR-4646-3p	3.69	3.72	16.56	30.65	6.92128	0.0067	0.042	0.999995
hsa-miR-2355-3p	11.52	6.08	5.62	10.47	6.34149	0.0068	0.042	0.8164
hsa-miR-335-3p	537.53	239.61	144.06	87.09	246.421	0.0068	0.042	0.999698
hsa-miR-659-5p	13.79	6.73	8.69	14.58	7.15807	0.0068	0.042	0.529959
hsa-miR-3661	7.74	4.85	2.88	7.64	5.02738	0.0069	0.042	0.85072
hsa-miR-486-5p	2.27756e+06	1.97322e+06	7.52032e+06	3.98561e+06	2.26798e+06	0.0069	0.042	1
hsa-miR-200b-3p	18.86	9	9.46	27.28	10.2089	0.0072	0.044	0.806546
hsa-miR-15a-5p	19254.6	15489.7	39907.6	16891.7	15954.8	0.0072	0.044	0.98878
hsa-miR-651-5p	37.14	20.27	34.78	34.33	20.8352	0.0072	0.044	0.0150959
hsa-let-7i-3p	35.37	24.64	48.71	42.79	25.4867	0.0073	0.044	0.260423
hsa-miR-24-2-5p	37.93	14.08	24.36	30.61	15.0607	0.0073	0.044	0.785342
hsa-miR-4429	0.54	0.89	6.13	6.95	1.81234	0.0075	0.045	1
hsa-miR-20a-3p	7.73	5.03	3.49	13.53	5.54192	0.0078	0.046	0.608218
hsa-miR-1247-5p	2.8	4.2	19.59	29.23	7.25817	0.0079	0.047	1
hsa-miR-548l	8.2	4.61	9.72	11.27	4.95384	0.0081	0.048	0.0717245
hsa-miR-92b-3p	3502.31	2196.55	12429.2	4998.62	2830.07	0.0084	0.049	1
hsa-miR-375	1800.73	4185.7	18550.7	13097.3	5595.88	0.0085	0.049	1
hsa-miR-526b-5p	16.15	15.94	0	NA	15.9386	0.0086	0.049	0.888032
