# Supplementary material for: Human plasma pregnancy-associated miRNAs and their temporal variation within the first trimester of pregnancy
Source: Reprod Biol Endocrinol. 2022 Jan 14;20:14. doi: 10.1186/s12958-021-00883-1 (PMC8759232; doi:10.1186/s12958-021-00883-1)
Supplement: Supplementary file 9 — Additional file 9. Supplementary Table 6. miRNAs associated with pregnancy analysis corrected for age, BMI and glycemia as well as run and sequencing lane. [file 12958_2021_883_MOESM9_ESM.xlsx]

## Sheet: Supplementary_Table6
miRNA	Fold change	p-value	FDR q-value
hsa-miR-1827	0.04	1.9e-23	2e-20
hsa-miR-222-5p	0.06	5.3e-17	2.7e-14
hsa-miR-203a-3p	0.02	1.7e-16	5.68e-14
hsa-miR-378g	0.07	1.9e-13	3.91e-11
hsa-miR-4454	0.09	5.4e-12	7.91e-10
hsa-miR-186-5p	2.2	1.8e-13	3.91e-11
hsa-miR-22-3p	0.42	7.2e-13	1.23e-10
hsa-miR-185-3p	9.92	9.2e-12	1.19e-09
hsa-miR-7977	0.19	1.7e-09	1.26e-07
hsa-miR-92a-1-5p	0.18	1.1e-10	1.1e-08
hsa-miR-17-5p	2.53	1e-10	1.1e-08
hsa-miR-7-1-3p	0.16	1.9e-10	1.78e-08
hsa-miR-20a-5p	3.59	4.2e-10	3.56e-08
hsa-miR-320b	0.15	1.4e-09	1.12e-07
hsa-miR-30c-5p	3.51	9.2e-09	5.9e-07
hsa-miR-320a	0.34	2.3e-08	1.36e-06
hsa-miR-30d-5p	2.14	6e-08	3.27e-06
hsa-miR-339-5p	4.31	8.6e-08	4.23e-06
hsa-miR-208b-3p	0.02	3.1e-08	1.75e-06
hsa-miR-223-3p	2.9	8.4e-08	4.23e-06
hsa-miR-4661-5p	0.08	4.7e-07	1.85e-05
hsa-miR-30a-3p	0.38	2e-07	9.29e-06
hsa-miR-130b-3p	0.4	9.2e-09	5.9e-07
hsa-miR-342-5p	0.24	8.8e-07	3.01e-05
hsa-miR-378a-3p	0.33	2.4e-07	1.06e-05
hsa-miR-627-5p	0.26	3.4e-07	1.44e-05
hsa-miR-499a-5p	0.07	1.4e-06	4.54e-05
hsa-miR-23a-5p	112.02	5.4e-07	2.07e-05
hsa-miR-142-3p	3.47	2.3e-06	7.21e-05
hsa-miR-1323	120.42	7.3e-07	2.58e-05
hsa-miR-10a-5p	0.41	4.4e-06	0.0001
hsa-miR-361-3p	2.25	3.9e-07	1.61e-05
hsa-miR-125b-1-3p	0.07	6.9e-07	2.52e-05
hsa-miR-3920	0.08	5.7e-06	0.0001
hsa-miR-30c-1-3p	4.65	3.2e-06	9.44e-05
hsa-miR-30c-2-3p	0.25	1.4e-05	0.0003
hsa-let-7a-3p	47.9	3.6e-06	0.0001
hsa-miR-30b-5p	2.89	2e-05	0.0004
hsa-miR-378h	0.02	5.3e-05	0.0009
hsa-miR-93-3p	44.09	5.8e-06	0.0001
hsa-miR-589-3p	45.37	6.1e-06	0.0002
hsa-miR-6842-3p	3.45	1.5e-06	4.73e-05
hsa-miR-512-3p	16.94	4.6e-06	0.0001
hsa-miR-30d-3p	2.73	2.3e-05	0.0005
hsa-miR-423-3p	2.06	1.6e-05	0.0004
hsa-miR-129-5p	0.06	0.00012	0.0018
hsa-miR-516b-5p	61.81	1.7e-05	0.0004
hsa-miR-874-3p	0.27	1.3e-05	0.0003
hsa-miR-4746-5p	35.69	1.7e-05	0.0004
hsa-miR-106b-3p	3.9	3.1e-05	0.0006
hsa-miR-148b-3p	2.34	3.6e-05	0.001
hsa-miR-378f	0.09	9.3e-05	0.001
hsa-miR-224-3p	0.01	0.00012	0.002
hsa-miR-4532	0.13	8.3e-05	0.0014
hsa-miR-454-3p	3.09	2.4e-05	0.0005
hsa-miR-10b-5p	0.22	6.3e-05	0.0011
hsa-miR-4662a-5p	38.25	2.2e-05	0.0005
hsa-miR-95-3p	0.09	4e-05	0.0007
hsa-miR-374a-5p	22.24	3.2e-05	0.001
hsa-miR-150-3p	0.18	0.00011	0.002
hsa-miR-221-5p	9.04	1.9e-05	0.0004
hsa-miR-18a-3p	4.95	8.5e-05	0.001
hsa-miR-7849-3p	0.41	0.00041	0.005
hsa-miR-548j-5p	33.23	7.2e-05	0.0012
hsa-miR-664a-3p	35.22	4.7e-05	0.001
hsa-miR-520a-3p	43.05	8.9e-05	0.0015
hsa-miR-7704	0.26	0.00088	0.009
hsa-miR-6516-3p	0.11	0.00019	0.003
hsa-miR-4738-3p	0.13	0.00023	0.0031
hsa-miR-4516	0.19	0.001	0.0094
hsa-miR-1283	41.02	0.00012	0.0017
hsa-miR-518e-5p|hsa-miR-519a-5p|hsa-miR-519b-5p|hsa-miR-519c-5p|hsa-miR-522-5p|hsa-miR-523-5p	39.12	0.00012	0.0017
hsa-miR-4492	0.07	0.0013	0.0115
hsa-miR-374b-3p	24.64	0.00016	0.002
hsa-miR-4435	18.71	9.5e-05	0.0015
hsa-miR-320c	0.42	0.00035	0.004
hsa-miR-2276-3p	0.16	0.00017	0.002
hsa-miR-30b-3p	32.1	0.00011	0.0017
hsa-miR-20b-5p	7.42	0.00024	0.003
hsa-miR-381-3p	4.13	0.00075	0.0076
hsa-miR-885-3p	0.02	0.00043	0.0052
hsa-miR-22-5p	0.4	0.0002	0.0027
hsa-miR-758-3p	24.31	0.00049	0.006
hsa-miR-885-5p	0.08	0.00014	0.0021
hsa-miR-2116-3p	0.23	0.0017	0.014
hsa-miR-570-3p	0.06	0.00092	0.0089
hsa-miR-93-5p	2.56	0.00075	0.0076
hsa-miR-127-5p	22.1	0.00075	0.0076
hsa-miR-3127-5p	0.33	0.00069	0.007
hsa-miR-376c-3p	24.91	0.00046	0.005
hsa-miR-9-3p	0.12	0.0059	0.0344
hsa-miR-576-5p	3.88	0.00026	0.0033
hsa-miR-145-3p	19.43	0.00057	0.006
hsa-miR-3944-3p	0.03	0.00045	0.0053
hsa-miR-4712-3p	0.01	0.00094	NA
hsa-miR-1296-5p	20.55	0.0006	0.0066
hsa-miR-3190-3p	0.11	0.00018	0.003
hsa-miR-210-5p	0.19	0.003	0.021
hsa-miR-877-3p	0.25	0.0055	0.0332
hsa-miR-641	16.97	0.0009	0.009
hsa-miR-4647	0.1	0.0012	0.0105
hsa-miR-139-5p	4.19	0.00047	0.005
hsa-miR-9-5p	18.33	0.00067	0.0073
hsa-miR-330-5p	16.91	0.00095	0.009
hsa-miR-125b-2-3p	0.29	0.00039	0.0048
hsa-miR-6807-3p	0.03	0.0007	0.007
hsa-miR-432-5p	0.27	0.0014	0.0119
hsa-miR-4732-5p	0.18	0.00072	0.0075
hsa-miR-1285-3p	0.37	0.00056	0.0063
hsa-miR-939-5p	0.29	0.0035	0.0241
hsa-miR-6824-3p	0.08	0.0031	0.022
hsa-miR-26a-2-3p	0.19	0.0017	0.01
hsa-miR-106a-5p	3.95	0.0016	0.0134
hsa-miR-1301-3p	3.44	0.00096	0.0091
hsa-miR-100-5p	0.29	0.0029	0.0208
hsa-miR-501-3p	0.39	0.001	0.0095
hsa-miR-4687-5p	0.28	0.011	0.0538
hsa-miR-371b-5p	0.2	0.0011	0.01
hsa-miR-616-5p	13.82	0.0018	0.0142
hsa-miR-548e-3p	10.02	0.0016	0.0134
hsa-miR-4690-3p	0.06	0.0032	0.02
hsa-miR-548ay-3p	0.08	0.0019	0.0149
hsa-miR-1910-5p	0.09	0.0015	0.013
hsa-miR-181b-2-3p	0.11	0.00075	0.008
hsa-miR-337-5p	0.13	0.0016	0.013
hsa-miR-483-3p	0.24	0.0055	0.0333
hsa-miR-3074-5p	13.49	0.0021	0.02
hsa-miR-151a-5p	2.7	0.0011	0.01
hsa-miR-1908-3p	0.42	0.026	0.102
hsa-miR-548ax	14.27	0.0022	0.0169
hsa-miR-3605-5p	0.38	0.0025	0.019
hsa-miR-625-5p	3.5	0.0017	0.0141
hsa-miR-744-3p	13.63	0.0025	0.019
hsa-miR-3065-3p	14.15	0.0023	0.02
hsa-miR-380-3p	0.18	0.0019	0.0149
hsa-miR-3138	0.12	0.0054	0.033
hsa-miR-193b-5p	0.21	0.0048	0.031
hsa-miR-6791-3p	0.36	0.013	0.061
hsa-miR-2277-5p	14.88	0.0016	0.013
hsa-miR-3127-3p	0.15	0.0067	0.037
hsa-miR-140-5p	2.61	0.0044	0.029
hsa-miR-33a-5p	4.87	0.0048	0.031
hsa-miR-222-3p	2.2	0.0023	0.0176
hsa-miR-144-3p	3.48	0.0073	0.04
hsa-miR-4757-3p	0.06	0.0068	0.0376
hsa-miR-539-5p	15.66	0.005	0.0317
hsa-miR-7854-3p	15.55	0.0031	0.022
hsa-miR-219a-1-3p	0.41	0.011	0.054
hsa-miR-6812-3p	0.24	0.08	0.23
hsa-miR-374a-3p	2.1	0.0063	0.036
hsa-miR-3617-5p	0.15	0.011	0.054
hsa-miR-6843-3p	12.31	0.0037	0.025
hsa-miR-196a-5p	0.27	0.0058	0.034
hsa-miR-5189-3p	18.6	0.0034	0.0231
hsa-miR-6884-5p	0.11	0.011	0.055
hsa-miR-873-3p	0.14	0.0022	0.0166
hsa-miR-379-3p	12.9	0.006	0.0353
hsa-miR-1908-5p	7.74	0.0011	0.01
hsa-miR-337-3p	12.98	0.007	0.039
hsa-miR-6737-3p	0.39	0.01	0.053
hsa-miR-378e	0.31	0.018	0.078
hsa-miR-6777-3p	0.25	0.01	0.051
hsa-miR-516a-5p	14.29	0.0062	0.0356
hsa-let-7e-3p	10.36	0.0083	0.0436
hsa-miR-10a-3p	11.69	0.005	0.0317
hsa-miR-4646-3p	0.37	0.081	0.2326
hsa-miR-190b	10.22	0.0082	0.044
hsa-miR-3661	11.3	0.0049	0.032
hsa-miR-2355-3p	10.92	0.0056	0.034
hsa-miR-659-5p	9.6	0.0083	0.044
hsa-miR-195-3p	11.19	0.0055	0.033
hsa-miR-204-5p	0.46	0.021	0.09
hsa-miR-335-3p	2.28	0.0065	0.036
hsa-miR-486-5p	0.32	0.009	0.0465
hsa-miR-200b-3p	0.36	0.0074	0.04
hsa-let-7i-3p	0.32	0.005	0.0317
hsa-miR-24-2-5p	0.45	0.0052	0.03
hsa-miR-651-5p	9.82	0.0085	0.044
hsa-miR-15a-5p	0.3	0.0039	0.026
hsa-miR-4429	0.08	0.0029	0.0207
hsa-miR-20a-3p	0.28	0.0081	0.04
hsa-miR-1247-5p	0.16	0.014	0.0648
hsa-miR-548l	10.38	0.0064	0.0362
hsa-miR-526b-5p	11.47	0.013	0.06
hsa-miR-92b-3p	0.53	0.025	0.0987
hsa-miR-375	0.27	0.012	0.056
